# Supplementary material for: Release of Volatile Per- and Polyfluoroalkyl Substances from Plant Fiber-Based Food Packaging and Municipal Solid Waste to Gas under Simulated Landfill Conditions
Source: Environ Sci Technol. 2024 Nov 19;58(48):21295–304. doi: 10.1021/acs.est.4c08544 (PMC11618979; doi:10.1021/acs.est.4c08544)
Supplement: Supplementary file 1 — es4c08544_si_001.xlsx [file es4c08544_si_001.xlsx]

## Sheet: PFAS yield in gas
PFAS yield (ng/g):
Natural plates a									Natural plates b						Natural plates c									Low F a				Low F b						Popcorn bags 2					Compostable bowls
Day	6: 2 FTOH	6:2 FTO	7:2-sFTOH	8:2 FTMAc	8:2 FTO	10:2 FTO	5:2-sFTOH	Summed PFAS	Day	6:2 FTOH	6:2 FTO	3:2-s_FTOH	7:2-sFTOH	Summed PFAS	Day	6:2 FTOH	6:2 FTO	7:2-sFTOH	10:2 FTOH	MeFOSA	4:2 FTI	5:2-sFTOH	Summed PFAS	Day	7:2-sFTOH	10:2 FTOH	Summed PFAS	Day	6:2 FTOH	8:2 FTOH	10:2 FTOH	7:2-sFTOH	Summed PFAS	Day	6:2 FTOH	6:2 FTO	12:2 FTO	Summed PFAS	Day	4:2 FTOH	6:2 FTOH	8:2 FTOH	10:2 FTOH	MeFOSA	EtFOSA	6:2 FTAc	8:2 FTAc	6:2 FTMAc	8:2 FTMAc
6.98	87.07	0.01149						87.0815	7	56.5113	0.0049			56.5162	6.98	11.4038	0.00325						11.407	7				7	0.00171				0.00171	6.59	28.5		0	28.5015	4.88681	0.0035362	63.7725	0	0.0500971	0.00244969	0.00143192	0	0.000378939	0.071767	0.000378939
8.71	109.471	0.01445						109.486	9	76.1529	0.00661			76.1595	8.68	14.9185	0.00425						14.9228	8				8	0.002				0.002	6.77	29		0	28.9784	8.34444	0.00372939	67.2564	0	0.0528339	0.00258352	0.00151015	0	0.000399641	0.0756877	0.000399641
9.17	112.778	0.01489						112.793	9	81.2193	0.00705			81.2263	8.93	15.4336	0.00439						15.438	9				10	0.00223				0.00223	17.8	43.8		0	43.7702	11.9139	0.00918129	210.787	0	0.13007	0.0063603	0.00371779	0	0.000983865	0.186334	0.000983865
14.73	254.597	0.02322						254.62	15	178.166	0.00963			178.176	14.73	34.9554	0.00995						34.9653	15				15	0.00387				0.00387	27			0		15.8604	0.00918129	214.706	0	0.13007	0.0063603	0.00371779	0	0.000983865	0.186334	0.000983865
17.03	260.779	0.02348						260.802	17	188.071	0.00976			188.081	17.03	35.6956	0.01016						35.7057	16				17	0.00416				0.00416	29.04	52.8		0	52.7763	18.9799	0.00918129	237.677	0.0288292	0.141668	0.0086372	0.00489657	0.000202254	0.000983865	0.186334	0.000983865
20.71	340.325	0.02844						340.353	21	283.721	0.01031			283.731	20.83	70.4637	0.01154						70.4752	21				21	0.00491				0.00491	31.97	53.1		0	53.0774	20.8486	0.00918129	237.993	0.0309511	0.142522	0.00880479	0.00498333	0.00021714	0.000983865	0.186334	0.000983865
23.68	348.252	0.0291						348.281	23	288.184	0.01031			288.194	23.16	72.9432	0.01154						72.9547	26				25	0.00491				0.00491	34.87	58.3		0	58.2677	24.9639	0.00918129	239.758	0.0330426	0.143363	0.00896997	0.00506885	0.000231813	0.000983865	0.186334	0.000983865
27.94	415.011	0.03405						415.045	28	369.828	0.01265			369.841	27.94	148.974	0.01893	0.01029					149.003	28				28	0.00548				0.00548	40.9	63.9		0	63.9269	26.9868	0.00918129	240.117	0.0330426	0.143363	0.00896997	0.00506885	0.000231813	0.000983865	0.186334	0.000983865
30.66	423.205	0.0346						423.24	31	374.136	0.01286			374.149	30.67	155.186	0.01972	0.01138					155.217	35				31	0.00569				0.00569	41.59	64.2		0	64.244	33.0132	0.00918129	241.937	0.0330426	0.143363	0.00896997	0.00506885	0.000231813	0.000983865	0.186334	0.000983865
34.93	495.718	0.0376	0.00217					495.757	35	395.684	0.01445		0.00097	395.699	34.93	201.494	0.02475	0.01704					201.536	35				35	0.00647	0.00069	0.00093		0.00809	49.01	67.1	0.00135	0	67.1024	38.7118	0.00918129	242.136	0.0330426	0.143363	0.00896997	0.00506885	0.000231813	0.000983865	0.186334	0.000983865
41.8	586.913	0.03918	0.00741					586.96	42	400.165	0.01589		0.00315	400.184	41.8	277.557	0.03112	0.02059					277.609	42	9e-05			42	0.00661	0.00279	0.00376		0.01316	51.6	67.4	0.00162	0	67.4273	39.234	0.00918129	242.256	0.0330426	0.143363	0.00896997	0.00506885	0.000231813	0.000983865	0.186334	0.000983865
43.05	591.558	0.03925	0.00769					591.605	43	400.419	0.01606		0.00344	400.438	43.05	281.333	0.03143	0.02072					281.385	49	0.00042			43	0.00661	0.00294	0.00396		0.01351	54.77	70.3	0.00168	0	70.3513	47.8819	0.00918129	243.705	0.0330426	0.143363	0.00896997	0.00506885	0.000231813	0.000983865	0.186334	0.000983865
48.82	651.789	0.03944	0.01211					651.84	49	413.875	0.01761	0.02037	0.03023	413.944	48.82	318.973	0.03413	0.02647				0.00069	319.035	51	0.00058		0.001	49	0.00661	0.00331	0.00446	0.00414	0.01853	54.96	70.6	0.00168	0	70.5627	49.0931	0.00918129	243.943	0.0330426	0.143363	0.00896997	0.00506885	0.000231813	0.000983865	0.186334	0.000983865
50.96	655.719	0.03944	0.01242					655.771	51	417.405	0.01796	0.02584	0.03733	417.486	54.12	322.29	0.03434	0.02744				0.00082	322.353	55.76	0.00168		0.002	51	0.00661	0.00331	0.00446	0.00503	0.01942	61.76	74.2	0.00168	0.00260277	74.2539	54.0076	0.00918129	245.031	0.0330426	0.143363	0.00896997	0.00506885	0.000231813	0.000983865	0.186334	0.000983865
55.76	691.015	0.03944	0.01671					691.071	55.76	428.789	0.01965	0.04307	0.06032	428.912	55.76	328.873	0.03474	0.0297				0.00113	328.939	57.66	0.002		0.002	55.76	0.00661	0.00331	0.00446	0.01937	0.03376	68.67	78.1	0.00168	0.00785429	78.0867	60.9833	0.00918129	247.033	0.0330426	0.143363	0.00896997	0.00506885	0.000231813	0.000983865	0.186334	0.000983865
57.97	693.335	0.03944	0.01706					693.391	57.66	429.578	0.01979	0.04425	0.06192	429.704	57.66	331.061	0.03486	0.03059				0.00126	331.128	63.68	0.00827		0.008	57.66	0.00661	0.00331	0.00446	0.0208	0.03519	68.82	78.2	0.00168	0.00807373	78.2453	61.2986	0.00918129	247.344	0.0330426	0.143363	0.00896997	0.00506885	0.000231813	0.000983865	0.186334	0.000983865
63.68	715.817	0.03944	0.02377					715.88	63.68	437.334	0.02224	0.05496	0.0778	437.489	63.68	348.159	0.03552	0.04196				0.00291	348.24	69.68	0.01655		0.017	63.68	0.00661	0.00331	0.00446	0.02997	0.04436	75.65	82.3	0.00168	0.0113151	82.3161	68.2403	0.00918129	248.588	0.0330426	0.143363	0.00896997	0.00506885	0.000231813	0.000983865	0.186334	0.000983865
69.68	728.395	0.03944	0.03693					728.472	69.68	439.708	0.02413	0.05735	0.08285	439.873	69.68	372.196	0.03587	0.06707				0.00665	372.305	73.79	0.0169		0.017	69.68	0.00661	0.00331	0.00446	0.0352	0.04959	83.75	84.8	0.00168	0.0115029	84.8523	77.2972	0.0100877	250.155	0.0330426	0.143363	0.00896997	0.00506885	0.000231813	0.000983865	0.186334	0.000983865
72.21	728.491	0.03944	0.03757					728.568	72.65	439.826	0.02437	0.05735	0.08313	439.991	72.21	373.6	0.03587	0.06885				0.00691	373.711	76.7	0.01921		0.019	73.79	0.00661	0.00331	0.00446	0.03559	0.04998	84.56	85.3	0.00168	0.0115029	85.2653	81.9236	0.0110118	251.284	0.0330426	0.143363	0.00896997	0.00506885	0.000231813	0.000983865	0.186334	0.000983865
76.7	730.913	0.04271	0.09396	0.00052	0.0001	0.00014	0.01177	731.062	76.7	441.515	0.02602	0.05735	0.08499	441.683	76.7	394.434	0.03587	0.09028				0.01012	394.57	83.77	0.02203		0.022	76.7	0.00661	0.00331	0.00446	0.03946	0.05385	103.75	91.3	0.00168	0.0115029	91.3596	83.2924	0.0112053	251.5	0.0330426	0.143363	0.00896997	0.00506885	0.000231813	0.000983865	0.186334	0.000983865
83.77	739.548	0.06397	0.41308	0.00388	0.0009	0.00107	0.0883	740.119	83.77	445.033	0.02648	0.05735	0.08551	445.202	83.77	417.416	0.03587	0.096				0.01097	417.559	84.98	0.02217		0.022	83.77	0.00661	0.00331	0.00446	0.05022	0.06461	103.98	91.5	0.00168	0.0115029	91.5348	90.1583	0.0121614	252.564	0.0330426	0.143363	0.00896997	0.00506885	0.000231813	0.000983865	0.186334	0.000983865
84.97	740	0.06514	0.43052	0.00406	0.0009	0.00113	0.09252	740.595	85.64	445.405	0.02648	0.05735	0.08551	445.574	84.97	418.495	0.03587	0.096				0.01097	418.638	89.75	0.02386		0.024	84.97	0.00661	0.00331	0.00446	0.0507	0.06509	110.71	93.2	0.00168	0.0115029	93.2326	95.8444	0.0127922	254.142	0.0330426	0.143363	0.00896997	0.00506885	0.000231813	0.000983865	0.186334	0.000983865
89.75	748.704	0.10313	0.62108	0.00609	0.0013	0.00169	0.13864	749.576	89.75	448.443	0.0301	0.05735	0.08551	448.616	89.75	440.846	0.04225	0.096	0.00248	0.00165	0.00285	0.01097	441.002	97.8	0.02426		0.024	89.75	0.00661	0.00331	0.00446	0.05503	0.06942	118.59	94.7	0.00168	0.0115029	94.6862	104.054	0.0134237	259.172	0.0330426	0.143363	0.00896997	0.00506885	0.000231813	0.000983865	0.186334	0.000983865
97.8	762.599	0.19103	0.67024	0.00661	0.0015	0.00183	0.15053	763.621	97.8	458.519	0.05046	0.05735	0.08551	458.712	97.8	482.493	0.06373	0.096	0.01085	0.00722	0.01246	0.01097	482.694	100.13	0.02426		0.024	97.8	0.00661	0.00331	0.00446	0.05571	0.0701	126.83	96.8	0.00168	0.0115029	96.8375	108.19	0.0134237	259.399	0.0330426	0.143363	0.00896997	0.00506885	0.000231813	0.000983865	0.186334	0.000983865
99.89	762.947	0.19336	0.67024	0.00661	0.0015	0.00183	0.15053	763.971	99.67	459.599	0.05275	0.05735	0.08551	459.795	99.89	483.6	0.06434	0.096	0.01109	0.00738	0.01273	0.01097	483.803	104.03	0.02426		0.024	100.13	0.00661	0.00331	0.00446	0.05571	0.0701	131.53	98	0.00168	0.0115029	97.9872	111.003	0.0134237	271.509	0.0330426	0.143363	0.00896997	0.00506885	0.000231813	0.000983865	0.186334	0.000983865
104.03	771.901	0.2306	0.67024	0.00661	0.0015	0.00183	0.15053	772.962	104.03	464.202	0.06223	0.05735	0.08551	464.407	104.03	512.863	0.08998	0.096	0.01645	0.01094	0.01889	0.01097	513.107	112.67	0.02426		0.024	104.03	0.00661	0.00331	0.00446	0.05774	0.07213	131.78	98	0.00168	0.0115029	98.0504	118.276	0.0134237	296.895	0.0330426	0.143363	0.00896997	0.00506885	0.000231813	0.000983865	0.186334	0.000983865
112.67	791.1	0.23328	0.67024	0.00661	0.0015	0.00183	0.15053	792.164	112.67	468.271	0.06892	0.05735	0.08551	468.483	112.67	529.054	0.1316	0.096	0.01669	0.0111	0.01916	0.01097	529.34	113.05	0.02426		0.024	112.67	0.00661	0.00331	0.00446	0.0643	0.07869	141.71	98.9	0.00168	0.0115029	98.923	123.178	0.0134237	306.038	0.0330426	0.143363	0.00896997	0.00506885	0.000231813	0.000983865	0.186334	0.000983865
113.04	791.339	0.23328	0.67024	0.00661	0.0015	0.00183	0.15053	792.403	113.04	468.457	0.06922	0.05735	0.08551	468.669	113.03	529.499	0.1328	0.096	0.01669	0.0111	0.01916	0.01097	529.786	118.8	0.02426		0.024	113.03	0.00661	0.00331	0.00446	0.0646	0.07899	151.71	98.9	0.00168	0.0115029	98.929	127.14	0.0134237	306.411	0.0330426	0.143363	0.00896997	0.00506885	0.000231813	0.000983865	0.186334	0.000983865
118.8	797.237	0.23328	0.67024	0.00661	0.0015	0.00183	0.15053	798.301	118.8	470.607	0.07175	0.05735	0.08551	470.822	118.8	536.661	0.1478	0.096	0.01669	0.0111	0.01916	0.01097	536.963	125.77	0.02426		0.024	118.8	0.00661	0.00331	0.00446	0.06771	0.0821	151.85	98.9	0.00168	0.0115029	98.929	132.047	0.0134237	318.295	0.0330426	0.143363	0.00896997	0.00506885	0.000231813	0.000983865	0.186334	0.000983865
125.77	797.548	0.23328	0.67024	0.00661	0.0015	0.00183	0.15053	798.612	125.77	471.934	0.07205	0.05735	0.08551	472.149	125.77	540.469	0.14857	0.096	0.01669	0.0111	0.01916	0.01097	540.772	126.17	0.02426		0.024	125.77	0.00661	0.00331	0.00446	0.06805	0.08244	159.8	99	0.00168	0.0115029	99.0284	138.492	0.0134237	325.269	0.0330426	0.143363	0.00896997	0.00506885	0.000231813	0.000983865	0.186334	0.000983865
126.16	797.548	0.23328	0.67024	0.00661	0.0015	0.00183	0.15053	798.612	126.8	472.16	0.07205	0.05735	0.08551	472.375	126.16	540.727	0.14857	0.096	0.01669	0.0111	0.01916	0.01097	541.03	133.03	0.02426	0.00278	0.027	126.16	0.00661	0.00331	0.00446	0.06805	0.08244	166.82	99.2	0.00168	0.0115029	99.211	146.111	0.0134237	327.727	0.0330426	0.143363	0.00896997	0.00506885	0.000231813	0.000983865	0.186334	0.000983865
133.03	797.548	0.23328	0.67116	0.00661	0.0015	0.00183	0.15053	798.613	133.03	473.188	0.07346	0.05735	0.08551	473.404	133.03	543.325	0.15483	0.096	0.01669	0.0111	0.01916	0.01097	543.634	142.09	0.02426	0.00805	0.032	133.03	0.00661	0.00331	0.00446	0.06912	0.08351	167.62	99.2	0.00168	0.0115029	99.2535	146.924	0.0134237	327.883	0.0330426	0.143363	0.00896997	0.00506885	0.000231813	0.000983865	0.186334	0.000983865
142.09	797.548	0.23328	0.67374	0.00661	0.0015	0.00183	0.15053	798.616	142.09	475.164	0.07971	0.05735	0.08551	475.386	142.09	546.183	0.17485	0.096	0.01669	0.0111	0.01916	0.01097	546.512	146.71	0.02426	0.01064	0.035	142.09	0.00661	0.00331	0.00446	0.07192	0.08631	173.83	99.4	0.00168	0.0115029	99.3649	151.974	0.0136552	328.618	0.0330426	0.143363	0.00896997	0.00506885	0.000231813	0.000983865	0.186334	0.000983865
146.71	797.548	0.23328	0.67518	0.00661	0.0015	0.00183	0.15053	798.617	146.71	475.974	0.08295	0.05735	0.08551	476.2	146.71	549.971	0.2142	0.096	0.01669	0.0111	0.01916	0.01097	550.339	148.08	0.02426	0.01086	0.035	146.71	0.00661	0.00331	0.00446	0.07314	0.08753	182.69	99.5	0.00168	0.0115029	99.4733	160.001	0.0142546	329.327	0.0330426	0.143363	0.00896997	0.00506885	0.000231813	0.000983865	0.186334	0.000983865
147.63	797.548	0.23328	0.67518	0.00661	0.0015	0.00183	0.15053	798.617	147.63	476.189	0.08385	0.05735	0.08551	476.416	147.63	550.231	0.2171	0.096	0.01669	0.0111	0.01916	0.01097	550.602	154.95	0.02858	0.01404	0.043	147.63	0.00661	0.00331	0.00446	0.07353	0.08792	186.88	99.5	0.00168	0.0115029	99.4907	166.152	0.0151362	330.018	0.0330426	0.143363	0.00896997	0.00506885	0.000231813	0.000983865	0.186334	0.000983865
154.95	797.548	0.23328	0.67814	0.00661	0.0015	0.00183	0.15053	798.62	154.95	477.556	0.0895	0.05735	0.08551	477.789	154.95	551.811	0.23477	0.096	0.01669	0.0111	0.01916	0.01097	552.2	160.64	0.03567	0.01662	0.052	154.95	0.00661	0.00331	0.00446	0.0837	0.09809	196.94	99.5	0.00168	0.0115029	99.5207	172.353	0.0202596	332.971	0.0330426	0.143363	0.00896997	0.00506885	0.000231813	0.000983865	0.186334	0.000983865
160.64	797.548	0.23328	0.68012	0.00661	0.0015	0.00183	0.15053	798.622	160.64	478.263	0.0924	0.05735	0.08551	478.498	160.64	551.979	0.23665	0.096	0.01669	0.0111	0.01916	0.01097	552.37	168.85	0.04176	0.01775	0.06	160.64	0.00661	0.00331	0.00446	0.08613	0.10052	200.92	99.5	0.00168	0.0115029	99.5272	172.956	0.0207638	333.254	0.0330426	0.143363	0.00896997	0.00506885	0.000231813	0.000983865	0.186334	0.000983865
168.85	797.548	0.23328	0.68173	0.00661	0.0015	0.00183	0.15053	798.624	168.85	483.384	0.11324	0.05735	0.08551	483.64	168.85	553.106	0.24924	0.096	0.01669	0.0111	0.01916	0.01097	553.509	175.79	0.05171	0.01893	0.071	168.85	0.00661	0.00331	0.00446	0.29995	0.31434	202.96	99.5	0.00168	0.0115029	99.5272	180.112	0.026795	336.655	0.0330426	0.149334	0.00896997	0.00506885	0.000231813	0.000983865	0.186334	0.000983865
175.79	797.548	0.23328	0.68477	0.00661	0.0015	0.00183	0.15053	798.627	175.79	484.425	0.11743	0.05735	0.08551	484.685	175.79	553.875	0.25784	0.096	0.01669	0.0111	0.01916	0.01097	554.287	183.07	0.06198	0.0197	0.082	175.79	0.00661	0.00331	0.00446	0.31115	0.32554	208.8	99.6	0.00168	0.0115029	99.5822	187.253	0.0310753	339.084	0.0330426	0.160129	0.00896997	0.00506885	0.000231813	0.000983865	0.186334	0.000983865
183.07	797.548	0.23328	0.68826	0.00661	0.0015	0.00183	0.15053	798.63	183.07	484.651	0.11834	0.05735	0.08551	484.913	183.07	554.509	0.26493	0.096	0.01669	0.0111	0.01916	0.01097	554.928	187.97	0.0653	0.01989	0.085	183.07	0.00661	0.00331	0.00446	0.37302	0.38741	216.76	99.7	0.00168	0.0115029	99.6977	195.065	0.0333013	340.363	0.0330426	0.17255	0.00896997	0.00506885	0.000231813	0.000983865	0.186334	0.000983865
187.97	797.548	0.23328	0.69012	0.00661	0.0015	0.00183	0.15053	798.632	187.97	485.241	0.12067	0.05735	0.08551	485.505	187.97	554.965	0.27003	0.096	0.01669	0.0111	0.01916	0.01097	555.389	203.73	0.06914	0.01995	0.089	187.97	0.00661	0.00331	0.00446	0.38058	0.39497						200.942	0.033864	340.693	0.0330426	0.17843	0.00896997	0.00506885	0.000231813	0.000983865	0.186334	0.000983865
203.73	797.548	0.23328	0.69663	0.00661	0.0015	0.00183	0.15053	798.639	203.73	486.608	0.12587	0.05735	0.08551	486.877	203.73	555.196	0.27261	0.096	0.01669	0.0111	0.01916	0.01097	555.622	213.92	0.06958	0.01995	0.09	203.73	0.00661	0.00331	0.00446	0.39627	0.41066						209.243	0.0339879	340.775	0.0330426	0.183627	0.00896997	0.00506885	0.000231813	0.000983865	0.186334	0.000983865
213.84	797.548	0.23328	0.69736	0.00661	0.0015	0.00183	0.15053	798.639	207	486.782	0.12652	0.05735	0.08551	487.051	213.84	555.196	0.27261	0.096	0.01669	0.0111	0.01916	0.01097	555.622																213.202	0.0339879	340.777	0.0330426	0.18443	0.00896997	0.00506885	0.000231813	0.000983865	0.186334	0.000983865
																																							216.001	0.0339879	340.777	0.0330426	0.18443	0.00896997	0.00506885	0.000231813	0.000983865	0.186334	0.000983865
																																							229.931	0.0339879	340.777	0.0330426	0.18443	0.00896997	0.00506885	0.000231813	0.000983865	0.186334	0.000983865
																																							243.924	0.0339879	340.777	0.0330426	0.18443	0.00896997	0.00506885	0.000231813	0.000983865	0.186334	0.000983865
[truncated: 102 more columns]

## Sheet: PFAS concentration in gas
PFAS concentration in gas (ng/L)							Measured concentration
							Calculated concentration
Natural plates a								Natural plates b					Natural plates c								Low F a			Low F b					Popcorn bags 2				Compostable bowls																Biodegradable boxes
Day	6: 2 FTOH	6:2 FTO	7:2-sFTOH	8:2 FTMAc	8:2 FTO	10:2 FTO	5:2-sFTOH	Day	6:2 FTOH	6:2 FTO	3:2-s_FTOH	7:2-sFTOH	Day	6:2 FTOH	6:2 FTO	7:2-sFTOH	10:2 FTOH	MeFOSA	4:2 FTI	5:2-sFTOH	Day	7:2-sFTOH	10:2 FTOH	Time	6:2 FTOH	8:2 FTOH	10:2 FTOH	7:2-sFTOH	Day	6:2 FTOH	6:2 FTO	12:2 FTO	Day	4:2 FTOH	6:2 FTOH	8:2 FTOH	10:2 FTOH	MeFOSA	EtFOSA	6:2 FTAc	8:2 FTAc	6:2 FTMAc	8:2 FTMAc	6:2 FTO	4:2 FTI	6:2 FTI	5:2-sFTOH	7:2-sFTOH	Day
6.98	1352.58	0.178533	0	0	0	0	0	7	1343.91	0.116624	0	0	6.98	174.49	0.049671	0	0	0	0	0	7	0		7	0.0737531	0	0	0	6.59	445.101	0	0	4.88681	0.176444	3182.01	0	2.49966	0.122231	0.0714476	0	0.0189077	3.58091	0.0189077	24.1654	0	0.102821	1.67325	0	4.89
8.71	1687.43	0.222731	0	0	0	0	0	9	1674.75	0.145333	0	0	8.68	217.08	0.0617946	0	0	0	0	0	8	0		8	0.0850179	0	0	0	6.77	457.108	0	0	8.34444	0.301286	5433.43	0	4.26829	0.208714	0.122	0	0.0322857	6.11457	0.0322857	41.2636	0	0.175571	2.85714	0	7.42
9.17	1777.74	0.234651	0	0	0	0	0	9	1760.46	0.152771	0	0	8.93	223.226	0.0635442	0	0	0	0	0	9	0		10	0.103108	0	0	0	17.8	411.732	0	0	11.9139	0.158201	4164.92	0	2.24121	0.109593	0.0640604	0	0.0169528	3.21067	0.0169528	21.6669	0	0.09219	1.5554	0	11.91
14.73	2870.83	0.168626	0	0	0	0	0	15	2836.26	0.0755271	0	0	14.73	368.252	0.104828	0	0	0	0	0	15	0		15	0.123969	0	0	0	27	373.881			15.8604	0	2762.39	0	0	0	0	0	0	0	0	0	0	0	0.116129	0	16.16
17.03	3324.26	0.141238	0	0	0	0	0	17	3278.75	0.0437557	0	0	17.03	425.825	0.121217	0	0	0	0	0	16	0		17	0.133593	0	0	0	29.04	365.502	0	0	18.9799	0	1272.25	1.59667	0.64234	0.126104	0.0652854	0.0112016	0	0	0	3.77377	0.158953	0.104388	0.0435059	0.19242	18.98
20.71	2879.95	0.179441	0	0	0	0	0	21	3051.23	0.0174785	0	0	20.83	1163.03	0.0461328	0	0	0	0	0	21	0		21	0.0718085	0	0	0	31.97	353.452	0	0	20.8486	0	379.564	2.55319	1.02714	0.201648	0.104396	0.0179121	0	0	0	6.03451	0.254176	0.166923	0	0.307692	20.36
23.68	2520.12	0.21038	0	0	0	0	0	23	2899.89	0	0	0	23.16	1615.98	0	0	0	0	0	0	26	0		25	0	0	0	0	34.87	320.882	0	0	24.9639	0	710.156	0.841434	0.338507	0.0664557	0.0344048	0.00590315	0	0	0	4.52106	0.0837667	0.0550115	0	0.101404	24.96
27.94	2417.02	0.179221	0	0	0	0	0	28	2604.47	0.0747488	0	0	27.94	2543.32	0.247227	0.344174	0	0	0	0	28	0		28	0.0547424	0	0	0	40.9	253.312	0	0	26.9868	0	872.663	0	0	0	0	0	0	0	0	3.77711	0	0	0	0	26.99
30.66	2350.89	0.159235	0	0	0	0	0	31	2434.89	0.117656	0	0	30.67	3073.41	0.388545	0.540909	0	0	0	0	35	0		31	0.105509	0	0	0	41.59	245.584	0	0	33.0132	0	577.08	0	0	0	0	0	0	0	0	2.41606	0	0	0	0.35908	33.01
34.93	3040.27	0.1258	0.0911719	0	0	0	0	35	1659.11	0.122315	0	0.0750139	34.93	3245.53	0.35283	0.396751	0	0	0	0	35	0.000733486		35	0.0692351	0.061053	0.0822477	0	49.01	146.497	0.068978	0	38.7118	0	297.574	0	0	0	0	0	0	0	0	1.12904	0	0	0	0.69863	38.71
41.8	4151.63	0.071899	0.238152	0	0	0	0	42	403.735	0.129853	0	0.196401	41.8	3523.16	0.295224	0.164237	0	0	0	0	42	0.0561201		42	0.0107089	0.159558	0.21495	0	51.6	111.903	0.0930599	0	39.234	0	302.696	0	0	0	0	0	0	0	0	1.14875	0	0	0	0.663486	39.23
43.05	4354.31	0.0620691	0.264957	0	0	0	0	43	192.941	0.131119	0	0.216783	43.05	3573.91	0.284696	0.121739	0	0	0	0	49	0.112738		43	0	0.177582	0.239231	0	54.77	235.555	0.00541426	0	47.8819	0	387.507	0	0	0	0	0	0	0	0	1.47507	0	0	0	0.0815045	47.88
48.82	5287.71	0.0167991	0.388402	0	0	0	0	49	2181.74	0.249918	3.30272	4.34315	48.82	3172.97	0.228393	0.485205	0	0	0	0.0579315	51	0.130001		49	0	0.0416406	0.0560963	0.46121	54.96	243.193	0	0	49.0931	0	399.385	0	0	0	0	0	0	0	0	1.52077	0	0	0	0	48.24
50.96	5634.08	0	0.434211	0	0	0	0	51	2907.28	0.293258	4.50758	5.84848	54.12	2804.29	0.176619	0.819432	0	0	0	0.111203	55.76	0.168741		51	0	0	0	0.602484	61.76	252.523	0	0.178188	54.0076	0	403.608	0	0	0	0	0	0	0	0	1.40927	0	0	0	0	54.01
55.76	4389.75	0	0.533875	0	0	0	0	55.76	2318.92	0.343611	3.50915	4.68334	55.76	2690.06	0.160577	0.922992	0	0	0	0.127709	57.66	0.184038		55.76	0	0	0	0.539501	68.67	262.016	0	0.359491	60.9833	0	409.602	0	0	0	0	0	0	0	0	1.25101	0	0	0	0	60.98
57.97	3818.76	0	0.579609	0	0	0	0	57.66	2086.61	0.363494	3.11491	4.22328	57.66	2558.15	0.142053	1.04257	0	0	0	0.146768	63.68	0.232582		57.66	0	0	0	0.516432	68.82	262.217	0	0.363333	61.2986	0	409.873	0	0	0	0	0	0	0	0	1.24386	0	0	0	0	61.15
63.68	2339.19	0	0.698114	0	0	0	0	63.68	1349.36	0.426591	1.86381	2.76326	63.68	2139.55	0.0832682	1.42206	0	0	0	0.207253	69.68	0.280931		63.68	0	0	0	0.443223	75.65	258.153	0	0.205718	68.2403	0	271.924	0	0	0	0	0	0	0	0	0.825216	0	0	0	0	68.24
69.68	786.255	0	0.822496	0	0	0	0	69.68	615.088	0.489433	0.617759	1.30915	69.68	1722.64	0.0247208	1.80001	0	0	0	0.267494	73.79	0.31405		69.68	0	0	0	0.37031	83.75	253.333	0	0.0187541	77.2972	0.181512	313.78	0	0	0	0	0	0	0	0	1.38979	0	0.114761	0	0	77.3
72.21	130.73	0	0.875	0	0	0	0	72.65	251.055	0.520588	0	0.588235	72.21	1546.6	0	1.9596	0	0	0	0.292929	76.7	0.279251		73.79	0	0	0	0.320364	84.56	252.85	0	0	81.9236	0.234	285.992	0	0	0	0	0	0	0	0	1.43199	0	0.147946	0	0	81.92
76.7	176.841	0.23868	4.11759	0.0377265	0.00835053	0.0104568	0.859285	76.7	367.505	0.358125	0	0.404661	76.7	1234.07	0	1.26947	0	0	0	0.189767	83.77	0.195027		76.7	0	0	0	0.284865	103.75	220.246	0	0	83.2924	0.249529	277.771	0	0	0	0	0	0	0	0	1.44447	0	0.157765	0	0	82.11
83.77	249.312	0.613806	9.21387	0.0970202	0.0214748	0.0268915	2.2098	83.77	570.463	0.07497	0	0.0847119	83.77	742.803	0	0.184658	0	0	0	0.0276036	84.98	0.180574		83.77	0	0	0	0.198948	103.98	219.859	0	0	90.1583	0.16701	185.912	0	0	0	0	0	0	0	0	0.966781	0	0.105592	0	0	90.16
84.97	261.619	0.677513	10.0794	0.10709	0.0237037	0.0296825	2.43915	85.64	624.2	0	0	0	84.97	659.179	0	0	0	0	0	0	89.75	0.123699		84.97	0	0	0	0.184323	110.71	180.936	0	0	95.8444	0.123731	309.468	0	0	0	0	0	0	0	0	0.944636	0	0.0782289	0	0	95.84
89.75	312.75	1.36528	6.8478	0.0727556	0.016104	0.0201659	1.65713	89.75	1005.9	1.19814	0	0	89.75	925.873	0.264262	0	0.102912	0.0684495	0.118184	0	97.8	0.0277546		89.75	0	0	0	0.126186	118.59	135.322	0	0	104.054	0.0414525	330.199	0	0	0	0	0	0	0	0	0.617717	0	0.0262083	0	0	104.05
97.8	398.78	2.52246	1.41056	0.0149867	0.00331722	0.00415393	0.341348	97.8	1752.87	3.54285	0	0	97.8	1374.86	0.709152	0	0.276165	0.183685	0.317149	0	100.13	0		97.8	0	0	0	0.0283126	126.83	87.6833	0	0	108.19	0	340.643	0	0	0	0	0	0	0	0	0.453014	0	0	0	0	108.19
99.89	421.098	2.82267	0	0	0	0	0	99.67	1926.03	4.08639	0	0	99.89	1491.33	0.824568	0	0.321111	0.21358	0.368765	0	104.03	0		100.13	0	0	0	0	131.53	60.5219	0	0	111.003	0	276.719	0	0	0	0	0	0	0	0	0.368003	0	0	0	0	111
104.03	465.267	1.93512	0	0	0	0	0	104.03	1472.6	3.0327	0	0	104.03	1201.77	1.05309	0	0.220121	0.146409	0.252788	0	112.67	0		104.03	0	0	0	0.150867	131.78	59.0598	0	0	118.276	0	369.894	0	0	0	0	0	0	0	0	0.211889	0	0	0	0	118.28
112.67	557.694	0.0778523	0	0	0	0	0	112.67	572.156	0.940274	0	0	112.67	595.828	1.53129	0	0.00879059	0.00584687	0.0100952	0	113.05	0		112.67	0	0	0	0.486057	141.71	29.8425	0	0	123.178	0	384.109	0	0	0	0	0	0	0	0	0.0947133	0	0	0	0	123.18
113.04	561.568	0	0	0	0	0	0	113.04	533.761	0.851053	0	0	113.03	570.623	1.55118	0	0	0	0	0	118.8	0		113.03	0	0	0	0.5	151.71	0.412663	0	0	127.14	0	395.599	0	0	0	0	0	0	0	0	0	0	0	0	0	127.14
118.8	315.035	0	0	0	0	0	0	118.8	420.089	0.49507	0	0	118.8	415.501	0.870014	0	0	0	0	0	125.77	0		118.8	0	0	0	0.280437	151.85	0	0	0	132.047	0	293.264	0	0	0	0	0	0	0	0	0	0	0	0	0	132.05
125.77	16.6355	0	0	0	0	0	0	125.77	282.353	0.0637248	0	0	125.77	227.835	0.0459413	0	0	0	0	0	126.17	0		125.77	0	0	0	0.0148085	159.8	7.74677	0	0	138.492	0	243.782	0	0	0	0	0	0	0	0	0	0	0	0	0	138.49
126.16	0	0	0	0	0	0	0	126.8	262.004	0	0	0	126.16	217.372	0	0	0	0	0	0	133.03	0	0.00278	126.16	0	0	0	0	166.82	14.5919	0	0	146.111	0	141.883	0	0	0	0	0	0	0	0	0	0	0	0	0	146.11
133.03	0	0	0.0620439	0	0	0	0	133.03	273.715	0.374729	0	0	133.03	188.449	0.45413	0	0	0	0	0	142.09	0	0.00805	133.03	0	0	0	0.0610795	167.62	15.3642	0	0	146.924	0	131.008	0	0	0	0	0	0	0	0	0	0	0	0	0	149.12
142.09	0	0	0.143862	0	0	0	0	142.09	290.748	0.919813	0	0	142.09	150.308	1.05299	0	0	0	0	0	146.71	0	0.01064	142.09	0	0	0	0.141625	173.83	12.7246	0	0	151.974	0.0404359	128.295	0	0	0	0	0	0	0	0	0.0389254	0	0	0	0
146.71	0	0	0.185655	0	0	0	0	146.71	299.449	1.19825	0	0	146.71	130.825	1.3589	0	0	0	0	0	148.08	0	0.01086	146.71	0	0	0	0.182769	182.69	8.96448	0	0	160.001	0.104704	123.985	0	0	0	0	0	0	0	0	0.100793	0	0	0	0
147.63	0	0	0	0	0	0	0	147.63	301.171	1.25333	0	0	147.63	126.97	1.41942	0	0	0	0	0	154.95	0.309007	0.01404	147.63	0	0	0	0.190909	186.88	7.18631	0	0	166.152	0.153959	120.681	0	0	0	0	0	0	0	0	0.148208	0	0	0	0
154.95	0	0	0.260045	0	0	0	0	154.95	284.609	1.17634	0	0	154.95	112.935	1.26251	0	0	0	0	0	160.64	0.564914	0.01662	154.95	0	0	0	1.1066	196.94	2.69235	0	0	172.353	0.203614	117.35	0	0	0	0	0	0	0	0	0.196008	0	0	0	0
160.64	0	0	0.311411	0	0	0	0	160.64	271.743	1.11652	0	0	160.64	102.031	1.14062	0	0	0	0	0	168.85	0.934398	0.01775	160.64	0	0	0	1.81795	200.92	0.913995	0	0	172.956	0.208435	117.027	0	0	0	0	0	0	0	0	0.200649	0	0	0	0
168.85	0	0	0.385576	0	0	0	0	168.85	253.167	1.03016	0	0	168.85	86.2882	0.96463	0	0	0	0	0	175.79	1.24712	0.01893	168.85	0	0	0	2.84501	202.96	0	0	0	180.112	0.17137	96.6206	0	0.169656	0	0	0	0	0	0	0.164968	0	0	0	0
175.79	0	0	0.448347	0	0	0	0	175.79	237.444	0.957068	0	0	175.79	72.9637	0.815674	0	0	0	0	0	183.07	1.57448	0.0197	175.79	0	0	0	3.71431	208.8	8	0	0	187.253	0.134387	76.2601	0	0.338932	0	0	0	0	0	0	0.129367	0	0	0	0
183.07	0	0	0.514055	0	0	0	0	183.07	220.986	0.880554	0	0	183.07	59.016	0.65975	0	0	0	0	0	187.97	1.79507	0.01989	183.07	0	0	0	4.62426	216.76	14.59	0	0	195.065	0.0939298	53.9868	0	0.524112	0	0	0	0	0	0	0.0904209	0	0	0	0
187.97	0	0	0.558332	0	0	0	0	187.97	209.896	0.828995	0	0	187.97	49.6172	0.554679	0	0	0	0	0	203.73	2.50447	0.01995	187.97	0	0	0	5.23744					200.942	0.0634962	37.2319	0	0.663411	0	0	0	0	0	0	0.0611242	0	0	0	0
203.73	0	0	0.700726	0	0	0	0	203.73	174.23	0.663184	0	0	203.73	19.3915	0.216781	0	0	0	0	0	213.92	2.96296	0.01995	203.73	0	0	0	7.20938					209.243	0.0205036	13.5627	0	0.860196	0	0	0	0	0	0	0.0197377	0	0	0	0
213.84	0	0	0.792079	0	0	0	0	207	166.845	0.62885	0	0																					213.202	0	2.27461	0	0.954045	0	0	0	0	0	0	0	0	0	0	0
[truncated: 87 more columns]

## Sheet: PFAS yield in leachate
			PFAS yield (ng/g)
	DI bland	Day	PFBA	PFPeA	PFHxA	PFHpA	PFOA	PFNA	PFDoDA	PFTeDA	4:2 FTS	6:2 FTS	10:2 FTS	PFMOAA	AP-FHxSA	N-TAmP-FHxSA	GenX	Nafion by product 2	5:3 FTCA	6:2 FTCA	Sum of PFAS yield (ng/g)
		31.25	0	0	0	0	0	0	0	0	0	0	0	0	0	0	0	0	0	0	0
		62.25	0	0	0	0	0	0	0	0	0	0	0	0	0	0	0	0	0	0	0
		98.25	0	0	0	0	0	0	0	0	0	0	0	0	0	0	0	0	0	0	0
		127.25	0	0	0	0	0	0	0	0	0	0	0	0	0	0	0	0	0	0	0
		159.25	0	0	0	0	0	0	0	0	0	0	0	0	0	0	0	0	0	0	0
		188.25	0	0	0	0	0	0	0	0	0	0	0	0	0	0	0	0	0	0	0
		213.25	0	0	0	0	0	0	0	0	0	0	0	0	0	0	0	0	0	0	0
		16.4583	0	0	0	0	0	0	0	0	0	0	0	0	0	0	0	0	0	0	0
		33.4583	0	0	0	0	0	0	0	0	0	0	0	0	0	0	0	0	0	0	0
		62.4583	0	0	0	0	0	0	0	0	0	0	0	0	0	0	0	0	0	0	0
		94.4583	0	0	0	0	0	0	0	0	0	0	0	0	0	0	0	0	0	0	0
		123.458	0	0	0	0	0	0	0	0	0	0	0	0	0	0	0	0	0	0	0
		153.458	0	0	0	0	0	0	0	0	0	0	0	0	0	0	0	0	0	0	0
		188.458	0	0	0	0	0	0	0	0	0	0	0	0	0	0	0	0	0	0	0
		223.458	0	0	0	0	0	0	0	0	0	0	0	0	0	0	0	0	0	0	0
		254.458	0	0	0	0	0	0	0	0	0	0	0	0	0	0	0	0	0	0	0
	Control -1	Day	PFBA	PFPeA	PFHxA	PFHpA	PFOA	PFNA	PFDoDA	PFTeDA	4:2 FTS	6:2 FTS	10:2 FTS	PFMOAA	AP-FHxSA	N-TAmP-FHxSA	GenX	Nafion by product 2	5:3 FTCA	6:2 FTCA	Sum of PFAS yield (ng/g)
		10.25	0.187976	0.0872757	0.034191	0.0573275	0.101811	0	0	0	0	0	0	2.85628	0	0	0	0	0	0	0.46858
		31.25	0.602778	0.0444855	0.0292985	0.0506823	0.0831113	0	0	0	0	0	0	1.24957	3.14331	0	0	0	0	0	0.810355
		62.25	0.32577	0.0843496	0	0.049512	0.0933128	0	0	0	0	0	0	2.70637	1.46174	0	0	0	0	0	0.552944
		98.25	0.0116843	0.00316552	0.0298322	0.0421131	0.0795359	0	0	0	0	0	0	0.143327	2.09954	0	0	0	0	0	0.166331
		127.25	0.461817	0.344575	0.294491	0.312278	0.337522	0.232668	0.15322	0.280012	0	0	0	0.124279	0.779786	0	0	0	0	0	2.41658
		159.25	0.0329667	0.0143616	0.0274406	0.044399	0.092424	0	0	0	0	0	0	0.180098	0.505632	0	0	0	0	0	0.211592
		188.25	0.0214115	0.00643516	0	0.0265451	0.081946	0	0	0	0	0	0	0.190247	0	0	0	0	0	0	0.136338
		213.25	0.0478567	0.0117275	0.0493852	0.0475185	0.0907626	0	0	0	0	0	0	0	0	0	0	0	0	0	0.24725
	Control -2	Day	PFBA	PFPeA	PFHxA	PFHpA	PFOA	PFNA	PFDoDA	PFTeDA	4:2 FTS	6:2 FTS	10:2 FTS	PFMOAA	AP-FHxSA	N-TAmP-FHxSA	GenX	Nafion by product 2	5:3 FTCA	6:2 FTCA	Sum of PFAS yield (ng/g)
		16.4583	0.269836	0.144769	0.0663834	0.0519389	0	0	0	0	0	0	0	0.128788	0	0	0	0	0	0	0.532927
		33.4583	0.493593	0.159992	0.0648277	0.0426936	0	0	0	0	0	0	0	0.345478	0	0	0	0	0	0	0.761107
		62.4583	0.355817	0.041832	0.0541839	0	0	0	0	0	0	0	0	0.145281	0	0	0	0	0	0	0.451833
		94.4583	0.356273	0.0842447	0.0890448	0.0374473	0	0	0	0.131026	0	0	0	0.368344	0	0	0	0	0	0	0.698037
		123.458	0.432244	0.0573788	0.0699254	0.0402013	0	0	0	0	0	0	0	0.073413	0	0	0	0	0	0	0.599749
	Low F- a	Day	PFBA	PFPeA	PFHxA	PFHpA	PFOA	PFNA	PFDoDA	PFTeDA	4:2 FTS	6:2 FTS	10:2 FTS	PFMOAA	AP-FHxSA	N-TAmP-FHxSA	GenX	Nafion by product 2	5:3 FTCA	6:2 FTCA	Sum of PFAS yield (ng/g)
		10.25	0.414323	0.23792	0	0	0	0	0	0	0	0	0	-1.63495	0	0	0	0	0	0	0.652243
		31.25	0.581788	0	0	0	0	0	0	0	0	0	0	-2.36728	0	0	0	0	0	0	0.581788
		62.25	0.0286744	0.217682	0	0	0	0	0	0	0	0	0	-3.10167	0.801291	0	0	0	0	0	0.246356
		98.25	0.792861	0.22242	0	0	0	0	0	0	0	0	0	-2.64203	0	0	0	0	0	0	1.01528
		127.25	0.202265	0.283976	0	0	0	0	0	0	0	0	0	-2.87762	0	0	0	0	0	0	0.486241
		159.25	0.255629	0.0602907	0	0	0	0	0	0	0	0	0	-3.17017	0	0	0	0	0	0	0.31592
		188.25	0.390029	0	0	0	0	0	0	0	0	0	0	-2.78365	0	0	0	0	0	0	0.390029
		213.25	0	0	0	0	0	0	0	0	0	0	0	-2.87825	0	0	0	0	0	0	0
	Low F- b	Day	PFBA	PFPeA	PFHxA	PFHpA	PFOA	PFNA	PFDoDA	PFTeDA	4:2 FTS	6:2 FTS	10:2 FTS	PFMOAA	AP-FHxSA	N-TAmP-FHxSA	GenX	Nafion by product 2	5:3 FTCA	6:2 FTCA	Sum of PFAS yield (ng/g)
		10.25	0.253888	0.0475769	0	0	0	0	0	0	0	0.102099	0	3.39536	0	0	0.0271091	0	0	0	0.430673
		31.25	0	0.320063	0	0	0	0	0	0	0	0.0871272	0	3.32887	0	0	0.0803141	0	0	0	0.487504
		62.25	0	0	0	0	0	0	0	0	0	0.116128	0	1.46432	0	0	0	0	0	0	0.116128
		98.25	0	0	0	0	0	0	0	0	0	0.0992261	0	1.43947	0	0	0	0	0	0	0.0992261
		127.25	0	0	0	0	0	0	0	0	0	0.0833391	0	0.706844	0	0	0.000571896	0	0	0	0.083911
		159.25	0	0.00386886	0	0	0	0	0	0	0	0.0818612	0	0.399505	0	0	0	0	0	0	0.08573
		188.25	0	0.209579	0	0	0	0	0	0	0	0.0856659	0	2.86113	0	0	0	0	0	0	0.295245
		213.25	0	0.119332	0	0	0	0	0	0	0	0.103332	0	1.68249	0	0	0.00847242	0	0	0	0.231136
	MSW-May-1	Day	PFBA	PFPeA	PFHxA	PFHpA	PFOA	PFNA	PFDoDA	PFTeDA	4:2 FTS	6:2 FTS	10:2 FTS	PFMOAA	AP-FHxSA	N-TAmP-FHxSA	GenX	Nafion by product 2	5:3 FTCA	6:2 FTCA	Sum of PFAS yield (ng/g)
		16.4583	1.71885	0.226296	0	0	0	0	0	0	0	0	0	0	0	0	0.00774516	0	0	0	1.95289
		33.4583	3.56882	0.377744	0.0900744	0	0.0261415	0	0	0	0	0	0	0	0	0	0.0258986	0	0	0	4.08868
		62.4583	1.82648	0.288973	0.094999	0	0.0394934	0	0	0	0	0	0	0	0	0	0.0285369	0	0	0	2.27848
		94.4583	2.69243	0.252466	0.0689315	0	0.0430277	0	0	0	0	0	0	1.14276	0	0	0.0218393	0	0	0	3.07869
		123.458	3.48344	0.300444	0.0893417	0	0.0739428	0	0	0	0	0.0565493	0	0.243752	0	0	0.0167349	0	0	0	4.02045
	MSW-August-1	Day	PFBA	PFPeA	PFHxA	PFHpA	PFOA	PFNA	PFDoDA	PFTeDA	4:2 FTS	6:2 FTS	10:2 FTS	PFMOAA	AP-FHxSA	N-TAmP-FHxSA	GenX	Nafion by product 2	5:3 FTCA	6:2 FTCA	Sum of PFAS yield (ng/g)
		10.284	0.0649323	0.248303	0	0	0	0	0	0	0	0	0	0	0	0	0	0	0	0	0.313235
		36.284	0.211654	0.313841	0	0	0	0	0	0	0	0	0	0	0	0	0	0	0	0	0.525495
		111.284	0	0.0502371	0	0	0	0	0	0	0	0	0	0	0	0	0	0	0	0	0.0502371
		165.28	0	0	0	0	0	0	0	0	0	0	0	0	0	0	0	0	0	0	0
	MSW-May-2	Day	PFBA	PFPeA	PFHxA	PFHpA	PFOA	PFNA	PFDoDA	PFTeDA	4:2 FTS	6:2 FTS	10:2 FTS	PFMOAA	AP-FHxSA	N-TAmP-FHxSA	GenX	Nafion by product 2	5:3 FTCA	6:2 FTCA	Sum of PFAS yield (ng/g)
		11.2	0.129198	0.067607	0	0	0	0	0	0	0	0	0	0	0	0	0	0	0	0	0.196805
		28.2083	0.00738973	0.112696	0	0	0	0	0	0	0	0	0	0	0	0	0	0	0	0	0.120085
		63.2083	0	0.00369961	0.00253588	0	0	0	0	0	0	0.0403831	0	3.41259	0	0	0	0	0	0	0.0466186
		71.2083	0	0.0139469	0	0	0	0	0	0	0	0.034458	0	0.250044	0	0	0	0	0	0	0.0484048
		165.28	0	0	0	0	0	0	0	0	0	0	0	0.258281	0	0	0	0	0	0	0
		176.28	0	0	0	0	0	0	0	0	0	0	0	0	0	0	0	0	0	0	0
	MSW-August-2	Day	PFBA	PFPeA	PFHxA	PFHpA	PFOA	PFNA	PFDoDA	PFTeDA	4:2 FTS	6:2 FTS	10:2 FTS	PFMOAA	AP-FHxSA	N-TAmP-FHxSA	GenX	Nafion by product 2	5:3 FTCA	6:2 FTCA	Sum of PFAS yield (ng/g)
		11.2	0	0.179656	0	0	0	0	0	0	0	0	0	0.882371	0	0	0.00410857	0	0	0	0.183765
		28.2083	0	0.335257	0	0	0	0	0	0	0	0	0	0.214934	0	0	0	0	0	0	0.335257
		63.2083	0	0.0485875	0	0	0	0	0	0	0	0	0	0.0469161	0	0	0	0	0	0	0.0485875
		71.2083	0	0.0427063	0	0	0	0	0	0	0	0	0	2.14024	0	0	0	0	0	0	0.0427063
		165.28	0	0.0774386	0	0	0	0	0	0	0	0	0	0.0587698	0	0	0	0	0	0	0.0774386
		176.28	0	0.0191399	0	0	0	0	0	0	0	0	0	0	0	0	0	0	0	0	0.0191399
	Natural plates a	Day	PFBA	PFPeA	PFHxA	PFHpA	PFOA	PFNA	PFDoDA	PFTeDA	4:2 FTS	6:2 FTS	10:2 FTS	PFMOAA	AP-FHxSA	N-TAmP-FHxSA	GenX	Nafion by product 2	5:3 FTCA	6:2 FTCA	Sum of PFAS yield (ng/g)
		10.25	0.357462	0	2.93317	0	0	0	0	0	0	0	0	4.81533	0	0	0	0	0	0	3.29063
		31.25	0.432642	0	3.58164	0	0	0	0	0	0	0	0	0	0	0	0	0	0	0	4.01428
		62.25	0.186035	0.0506529	3.60068	0	0	0	0	0	0	0	0	0.0811785	0	-2.01349	0	0	74.8392	0	78.6766
		98.25	2.64228	0.905949	9.82654	0.24535	0	0	0	0	0.0338156	0	0	4.5651	0	5.38139	0	0	0	0	13.6539
		127.25	1.13152	0.130123	4.83694	0	0	0	0	0	0	0	0	1.39032	0	0	0	0	114.812	120.869	241.78
		159.25	1.43998	0.00734902	3.90313	0	0	0	0	0	0	0	0	1.84634	0	0.0368289	0	0	0	0
		188.25	2.08011	0	4.2992	0	0	0	0	0	0	0	0	0.208798	0	1.19251	0	0	113.596	220.15	340.125
		213.25	2.48763	0.0178022	4.79774	0	0	0	0	0	0	0	0	0	0	0	0	0	0	0	7.30317
	Natural plates b	Day	PFBA	PFPeA	PFHxA	PFHpA	PFOA	PFNA	PFDoDA	PFTeDA	4:2 FTS	6:2 FTS	10:2 FTS	PFMOAA	AP-FHxSA	N-TAmP-FHxSA	GenX	Nafion by product 2	5:3 FTCA	6:2 FTCA	Sum of PFAS yield (ng/g)
		10.25	0.322734	0	2.82128	0	0	0	0	0	0	0	0	0	0	0	0	0	0	0	3.14401
		31.25	0.40458	0	3.36844	0	0	0	0	0	0	0	0	0	0	0	0	0	0	0	3.77302
		62.25	0.590024	0	3.53183	0	0	0	0	0	0	0	0	0	0	0	0	0	0	0	4.12185
		98.25	0.912882	0	3.85899	0	0	0	0	0	0	0	0	1.03595	0	0	0	0	0	0	4.77188
		127.25	1.3955	0	4.16064	0	0	0	0	0	0	0	0	0	0	0	0	0	0	0	5.55614
		159.25	2.54168	0	4.86083	0	0	0	0	0	0	0	0	0	0	0	0	0	0	0	7.40251
		188.25	4.71172	0.0475712	6.19598	0	0	0	0	0	0	0	0	0.425676	0	1.6971	0	0	49.9526	0	60.9079
		213.25	2.86836	0.228043	5.08424	0	0	0	0	0	0	0	0	0	0	0	0	0	410.357	142.356	560.894
	Natural plates c	Day	PFBA	PFPeA	PFHxA	PFHpA	PFOA	PFNA	PFDoDA	PFTeDA	4:2 FTS	6:2 FTS	10:2 FTS	PFMOAA	AP-FHxSA	N-TAmP-FHxSA	GenX	Nafion by product 2	5:3 FTCA	6:2 FTCA	Sum of PFAS yield (ng/g)
		10.25	0.195493	0	3.08457	0	0	0	0	0	0	0	0	0.757062	0	0	0	0	0	0	3.28006
		31.25	0.248175	0.0605605	3.80353	0	0	0	0	0	0	0	0	0	0	0	0	0	0	0	4.11226
		62.25	0.307848	0.172425	3.93045	0	0	0	0	0	0	0	0	2.306	0	0	0	0	238.719	0	243.13
		98.25	1.50301	0.277282	4.66267	0	0	0	0	0	0	0	0	1.70216	0	2.74421	0	0	168.349	130.461	305.254
		127.25	2.07026	0.253668	4.96226	0	0	0	0	0	0	0	0	0.978185	0	3.03998	0	0	341.503	96.4786	445.268
		159.25	2.94162	0.293089	5.55406	0	0	0	0	0	0	0	0	0.329898	0	4.19339	0	0	260.573	115.155	384.517
		188.25	0	0.31364	6.01282	0	0	0	0	0	0	0	0	0.486562	0	3.92272	0	0	268.432	0	274.758
		213.25	10.1286	0.275192	11.4321	0	0	0	0	0	0	0	0	3.06345	0	4.11939	0	0	0	0	21.8358
	High F-Popcorn bag 1	Day	PFBA	PFPeA	PFHxA	PFHpA	PFOA	PFNA	PFDoDA	PFTeDA	4:2 FTS	6:2 FTS	10:2 FTS	PFMOAA	AP-FHxSA	N-TAmP-FHxSA	GenX	Nafion by product 2	5:3 FTCA	6:2 FTCA	Sum of PFAS yield (ng/g)
		16.4583	0	0	0.343787	0	0	0	0	0	0	0	0	2.26309	0	0	0	0	0	0	0.343787
		33.4583	0.00868056	0	0.495176	0	0	0	0	0	0	0	0	0.290675	0	0	0	0	0	0	0.503857
		62.4583	0	0	0.587934	0.019902	0	0	0	0	0	0	0	0.592529	0	0	0	0	0	0	0.607836
		94.4583	0	0	0.742927	0.0783485	0	0	0	0	0	0	0	0.382483	0	0	0	0	0	0	0.821276
		123.458	0	0	0.663184	0.107128	0	0	0	0	0	0	0	0.440201	0	0	0	0	0	0	0.770312
		153.458	0	0	0.756986	0.203169	0	0	0	0	0	0	0	0.0919493	0	0	0	0	0	0	0.960155
	High F-Compostable bowls	Day	PFBA	PFPeA	PFHxA	PFHpA	PFOA	PFNA	PFDoDA	PFTeDA	4:2 FTS	6:2 FTS	10:2 FTS	PFMOAA	AP-FHxSA	N-TAmP-FHxSA	GenX	Nafion by product 2	5:3 FTCA	6:2 FTCA	Sum of PFAS yield (ng/g)
		16.4583	2.62104	0.894358	12.8054	0.0250919	0	0	0	0	0	0	0	0	0	0	0	0	0	0	16.3459
		33.4583	2.64296	0.874702	12.2108	0.0269294	0	0	0	0	0	0	0	0	0	0	0	0	164.705	0	180.46
		62.4583	2.76347	0.946974	14.0822	0.0696995	0	0	0	0	0	0	0	0.384452	0	0	0	0	86.4515	0	104.314
		94.4583	2.77086	0.917853	14.2721	0.0521735	0	0	0	0	0	0	0	0.191153	0	0	0	0	73.7526	0	91.7656
		123.458	2.73562	0.85995	13.268	0	0	0	0	0	0	0	0	0	12.41	0	0	0	17.3882	42.7809	77.0326
		153.458	2.67561	0.819575	13.5013	0.048667	0	0	0	0	0	0	0	0.100286	32.8169	0	0.00979612	0	225.071	37.1182	279.244
		188.458	2.61485	0.829389	13.4445	0.0514772	0	0	0	0	0	0	0	0.43148	0	0	0	0	191.471	0	208.411
		223.458	2.54492	1.29799	12.648	0.0342684	0	0	0	0	0	0	0	1.94568	0	0	0	0	185.875	46.519	248.919
		254.4	0	0.116994	1.68881	0	0	0	0	0	0	0	0	0	0	0	0	0	86.1355	153.995	241.936
	High F-Biodegradable boxes	Day	PFBA	PFPeA	PFHxA	PFHpA	PFOA	PFNA	PFDoDA	PFTeDA	4:2 FTS	6:2 FTS	10:2 FTS	PFMOAA	AP-FHxSA	N-TAmP-FHxSA	GenX	Nafion by product 2	5:3 FTCA	6:2 FTCA	Sum of PFAS yield (ng/g)
		16.4583	0.958189	0.0608677	4.15669	0	0	0	0	0	0	0	0	0.325597	0	0	0	0	0	0	5.17575
		33.4583	1.24959	0.0738214	4.1513	0	0	0	0	0	0	0	0	0	1.91799	0	0	0	0	0	5.47472
		62.4583	1.6226	0.0898112	3.65093	0	0	0	0	0	0	0	0	0	0	3.99862	0	0	0	0	5.36334
		94.4583	1.52014	0.137597	4.54025	0	0	0	0	0	0	0	0	0	1.92467	0	0	0	63.7117	0	69.9097
		123.458	1.90197	0.173211	4.60674	0	0	0	0	0	0	0	0	0	0.634097	0	0	0	112.745	50.9921	170.419
		153.458	2.2875	0.172054	4.69908	0	0	0	0	0	0	0	0	0	0	0	0	0	175.932	92.9434	276.034
	High F-Bagasse containers	Day	PFBA	PFPeA	PFHxA	PFHpA	PFOA	PFNA	PFDoDA	PFTeDA	4:2 FTS	6:2 FTS	10:2 FTS	PFMOAA	AP-FHxSA	N-TAmP-FHxSA	GenX	Nafion by product 2	5:3 FTCA	6:2 FTCA	Sum of PFAS yield (ng/g)
		16.4583	1.53975	0.70953	10.3272	0.489381	0	0	0	0	0	0	0	0	0	0	0.044994	0	0	0	13.1109
		33.4583	1.46965	0.687338	10.5737	0.688433	0	0	0	0	0	0	0	0	0	0	0.04233	0	0	0	13.4614
		62.4583	1.57844	0.577173	9.71117	0.629218	0	0	0	0	0	0	0	0	0	0	0.0217367	0	0	0	12.5177
		94.4583	1.87516	0.572144	10.0076	0.751696	0	0	0	0	0	0	0	0	0	0	0.0145015	0	0	0	13.2211
		123.458	1.78577	0.609522	9.62409	0.688785	0	0	0	0	0	0	0	0	0	0	0.0268724	0	0	0	12.735
		153.458	2.10692	0.890294	10.9741	0.831821	0	0	0	0	0	0	0	1.46196	0	0	0.0260388	0	0	0	14.8291
		188.458	1.65698	0.8511	9.45201	0.732032	0	0	0	0	0	0	0	0	0	0	0.0203512	0	0	0	12.7125
		223.458	2.01409	1.16516	10.383	0.862099	0	0	0	0	0	0	0	0.103742	0	0	0.0219607	0	0	0	14.4463
		254	1.69021	0.854983	8.23645	0.656337	0	0	0	0	0	0	0	1.1706	0	0	0	0	113.945	35.5523	160.935
		277	3.06771	1.44959	11.8936	1.12958	0	0	0	0	0	0	0	2.03823	0	0	0.0130929	0	182.136	57.7483	257.438
		285.4	0	0.17314	1.72769	0	0	0	0	0	0	0	0	0	0	0	0	0	34.6563	27.5996	64.1567
	High F-Eco-friendly plates	Day	PFBA	PFPeA	PFHxA	PFHpA	PFOA	PFNA	PFDoDA	PFTeDA	4:2 FTS	6:2 FTS	10:2 FTS	PFMOAA	AP-FHxSA	N-TAmP-FHxSA	GenX	Nafion by product 2	5:3 FTCA	6:2 FTCA	Sum of PFAS yield (ng/g)
		16.4583	4.62959	1.46564	16.0908	0.559396	0	0	0	0	0	0	0	0.100428	0	0	0.000579224	0	0	0	22.746
		33.4583	4.67875	1.43795	16.4258	0.750697	0	0	0	0	0	0	0	0	0	0	0	0	0	0	23.2932
		62.4583	4.98356	1.45241	17.4699	0.849907	0	0	0	0	0	0	0	0.0793963	0	0	3.98176e-05	0	0	0	24.7558
		94.4583	4.76465	1.33274	17.5321	0.732096	0	0	0	0	0	0	0	1.52146	0	0	0	0	0	0	24.3616
		123.458	4.64977	1.3475	17.757	0.746283	0	0	0	0	0	0	0	0.920741	0	0	0	0	0	0	24.5005
		153.458	4.73211	1.31118	18.326	1.10135	0	0	0	0	0	0.0982887	0	0.496904	0.531488	0	0	0	0	0	25.569
	High F-Popcorn bag 2	Day	PFBA	PFPeA	PFHxA	PFHpA	PFOA	PFNA	PFDoDA	PFTeDA	4:2 FTS	6:2 FTS	10:2 FTS	PFMOAA	AP-FHxSA	N-TAmP-FHxSA	GenX	Nafion by product 2	5:3 FTCA	6:2 FTCA	Sum of PFAS yield (ng/g)
		40.12	0	0	0.376226	0.206955	0	0	0	0	0	0	0	0.532146	0	0	0	0	0	0	0.583181
		68.12	0	0	0.862178	0.64823	0	0	0	0	0	0	0	0.713742	0	0	0	0	0	0	1.51041
		113.125	0	0	0	0	0	0	0	0	0	0.0286029	0	0	0	0	0	0	0	0	0.0286029
		159.125	0	0	0	0	0	0	0	0	0	0	0	0	0	0	0	0	0	0	0
		173	0	0	0	0	0	0	0	0	0	0	0	0	0	0	0	0	0	0	0
		198.125	0	0	0.203826	0	0	0	0	0	0	0	0	0	0	0	0	0	0	0	0.203826
		216.125	0	0	0.0805216	0	0	0	0	0	0	0.00975647	0	0	0	0	0	0	15.8118	0	15.902

## Sheet: PFAS concentration in leachate
			Corrected Concentration (ng/L)			Leachate concentrations were corrected by subtracting the highest concentration measured in a control reactor
	DI blank	Day	PFBA	PFPeA	PFHxA	PFHpA	PFOA	PFNA	PFDoDA	PFTeDA	4:2 FTS	6:2 FTS	10:2 FTS	PFMOAA	N-AP-FHxSA	N-TAmP-FHxSA	GenX	Nafion by product 2	7:3 FTCA	5:3 FTCA	6:2 FTCA	6:2 FTUCA	8:2 FTCA	8:2 FTUCA
		31.25		4.033										203.108					<LOQ	<LOQ	No Detect	No Detect	No Detect	No Detect
		62.25		9.341										605.164					No Detect	No Detect	No Detect	No Detect	No Detect	No Detect
		98.25		6.288										546.51					No Detect	No Detect	No Detect	No Detect	<LOQ	No Detect
		127.25		5.232										379.824					No Detect	<LOQ	No Detect	No Detect	No Detect	No Detect
		159.25		18.187		2.654								1389.93					No Detect	No Detect	No Detect	No Detect	No Detect	No Detect
		188.25		2.295										172.208					No Detect	No Detect	No Detect	No Detect	No Detect	No Detect
		213.25		13.563		1.659								1053.05					No Detect	No Detect	No Detect	No Detect	No Detect	No Detect
		16.4583		10.573										1536.08					<LOQ	No Detect	No Detect	No Detect	No Detect	No Detect
		33.4583		13.908		1.703								982.306					No Detect	No Detect	No Detect	No Detect	No Detect	No Detect
		62.4583		3.616										207.841					No Detect	<LOQ	No Detect	No Detect	No Detect	No Detect
		94.4583		11.68		2.432								783.797					No Detect	<LOQ	No Detect	No Detect	No Detect	No Detect
		123.458		1.133										48.209					No Detect	<LOQ	No Detect	No Detect	No Detect	No Detect
		153.458		0.502										47.323					No Detect	<LOQ	No Detect	No Detect	No Detect	No Detect
		188.458		0.634										78.65					No Detect	No Detect	No Detect	No Detect	No Detect	No Detect
		223.458		0										12.597					<LOQ	No Detect	No Detect	No Detect	No Detect	No Detect
		254.458		0										0					No Detect	<LOQ	No Detect	No Detect	No Detect	No Detect
	Control -1	Day	PFBA	PFPeA	PFHxA	PFHpA	PFOA	PFNA	PFDoDA	PFTeDA	4:2 FTS	6:2 FTS	10:2 FTS	PFMOAA	N-AP-FHxSA	N-TAmP-FHxSA	GenX	Nafion by product 2	7:3 FTCA	5:3 FTCA	6:2 FTCA	6:2 FTUCA	8:2 FTCA	8:2 FTUCA
		10.25	11.342	5.266	2.063	3.459	6.143							172.341					No Detect	No Detect	No Detect	No Detect	No Detect	No Detect
		31.25	37.547	2.771	1.825	3.157	5.177							77.836	195.797				No Detect	No Detect	No Detect	No Detect	No Detect	No Detect
		62.25	20.535	5.317		3.121	5.882							170.597	92.141				No Detect	No Detect	No Detect	No Detect	No Detect	No Detect
		98.25	0.705	0.191	1.8	2.541	4.799							8.648	126.681				<LOQ	<LOQ	No Detect	No Detect	No Detect	No Detect
		127.25	28.483	21.252	18.163	19.26	20.817	14.35	9.45	17.27				7.665	48.094				<LOQ	No Detect	No Detect	No Detect	No Detect	No Detect
		159.25	2.082	0.907	1.733	2.804	5.837							11.374	31.933				<LOQ	No Detect	No Detect	No Detect	No Detect	No Detect
		188.25	1.464	0.44		1.815	5.603							13.008					No Detect	No Detect	No Detect	No Detect	No Detect	No Detect
		213.25	3.538	0.867	3.651	3.513	6.71												No Detect	No Detect	No Detect	No Detect	No Detect	No Detect
	Control -2	Day	PFBA	PFPeA	PFHxA	PFHpA	PFOA	PFNA	PFDoDA	PFTeDA	4:2 FTS	6:2 FTS	10:2 FTS	PFMOAA	N-AP-FHxSA	N-TAmP-FHxSA	GenX	Nafion by product 2	7:3 FTCA	5:3 FTCA	6:2 FTCA	6:2 FTUCA	8:2 FTCA	8:2 FTUCA
		16.4583	16.682	8.95	4.104	3.211								7.962			2.053		<LOQ	No Detect	No Detect	No Detect	No Detect	<LOQ
		33.4583	32.915	10.669	4.323	2.847								23.038			2.417		No Detect	<LOQ	No Detect	No Detect	No Detect	No Detect
		62.4583	22.498	2.645	3.426									9.186			2.079		No Detect	No Detect	<LOQ	No Detect	<LOQ	No Detect
		94.4583	22.786	5.388	5.695	2.395				8.38				23.558			2.5		No Detect	No Detect	<LOQ	No Detect	No Detect	No Detect
		123.458	29.869	3.965	4.832	2.778								5.073		264.718	2.398		No Detect	No Detect	No Detect	No Detect	No Detect	No Detect
	Low F- a	Day	PFBA	PFPeA	PFHxA	PFHpA	PFOA	PFNA	PFDoDA	PFTeDA	4:2 FTS	6:2 FTS	10:2 FTS	PFMOAA	N-AP-FHxSA	N-TAmP-FHxSA	GenX	Nafion by product 2	7:3 FTCA	5:3 FTCA	6:2 FTCA	6:2 FTUCA	8:2 FTCA	8:2 FTUCA
		10.25	25.728	14.774	0	0	0							-101.525					<LOQ	No Detect	No Detect	No Detect	No Detect	No Detect
		31.25	36.452	0	0	0	0							-148.322					No Detect	No Detect	No Detect	No Detect	No Detect	No Detect
		62.25	1.459	11.076	0	0	0							-157.818	40.771				<LOQ	No Detect	No Detect	No Detect	No Detect	No Detect
		98.25	38.481	10.795	0	0	0							-128.229					No Detect	<LOQ	No Detect	No Detect	No Detect	No Detect
		127.25	10.258	14.402	0	0	0							-145.94					No Detect	No Detect	No Detect	No Detect	No Detect	No Detect
		159.25	13.076	3.084	0	0	0							-162.161	0				No Detect	No Detect	No Detect	No Detect	No Detect	<LOQ
		188.25	21.179	0	0	0	0							-151.155					No Detect	No Detect	No Detect	No Detect	No Detect	No Detect
		213.25	0	0	0	0	0							-166.116					No Detect	No Detect	No Detect	No Detect	No Detect	No Detect
	Low F- b	Day	PFBA	PFPeA	PFHxA	PFHpA	PFOA	PFNA	PFDoDA	PFTeDA	4:2 FTS	6:2 FTS	10:2 FTS	PFMOAA	N-AP-FHxSA	N-TAmP-FHxSA	GenX	Nafion by product 2	7:3 FTCA	5:3 FTCA	6:2 FTCA	6:2 FTUCA	8:2 FTCA	8:2 FTUCA
		10.25	15.865	2.973	0	0	0					6.38		212.17			1.694		No Detect	No Detect	No Detect	No Detect	No Detect	<LOQ
		31.25	0	20.388	0	0	0					5.55		212.049			5.116		No Detect	No Detect	No Detect	No Detect	No Detect	No Detect
		62.25	0	0	0	0	0					5.862		73.917			0		No Detect	No Detect	No Detect	No Detect	No Detect	No Detect
		98.25	0	0	0	0	0					4.837		70.17			0		No Detect	No Detect	No Detect	No Detect	No Detect	No Detect
		127.25	0	0	0	0	0					4.226		35.843			0.029		No Detect	No Detect	No Detect	No Detect	No Detect	No Detect
		159.25	0	0.195	0	0	0					4.126		20.136			0		No Detect	No Detect	No Detect	No Detect	<LOQ	No Detect
		188.25	0	11.266	0	0	0					4.605		153.801			0		No Detect	No Detect	No Detect	No Detect	No Detect	No Detect
		213.25	0	6.817	0	0	0					5.903		96.115			0.484		No Detect	No Detect	No Detect	No Detect	No Detect	<LOQ
	MSW-May-1	Day	PFBA	PFPeA	PFHxA	PFHpA	PFOA	PFNA	PFDoDA	PFTeDA	4:2 FTS	6:2 FTS	10:2 FTS	PFMOAA	N-AP-FHxSA	N-TAmP-FHxSA	GenX	Nafion by product 2	7:3 FTCA	5:3 FTCA	6:2 FTCA	6:2 FTUCA	8:2 FTCA	8:2 FTUCA
		16.4583	290.501	38.246	0	0	0							0			1.309		<LOQ	No Detect	No Detect	No Detect	No Detect	<LOQ
		33.4583	631.675	66.86	15.943	0	4.627							0			4.584		No Detect	No Detect	No Detect	No Detect	No Detect	No Detect
		62.4583	328.405	51.958	17.081	0	7.101	0						0			5.131		No Detect	No Detect	No Detect	No Detect	No Detect	No Detect
		94.4583	475.627	44.599	12.177	0	7.601							201.873			3.858		No Detect	No Detect	No Detect	No Detect	No Detect	No Detect
		123.458	560.56	48.348	14.377	0	11.899					9.1		39.225			2.693		No Detect	No Detect	No Detect	No Detect	No Detect	No Detect
	MSW-August-1	Day	PFBA	PFPeA	PFHxA	PFHpA	PFOA	PFNA	PFDoDA	PFTeDA	4:2 FTS	6:2 FTS	10:2 FTS	PFMOAA	N-AP-FHxSA	N-TAmP-FHxSA	GenX	Nafion by product 2	7:3 FTCA	5:3 FTCA	6:2 FTCA	6:2 FTUCA	8:2 FTCA	8:2 FTUCA
		10.284	10.053	38.443	0	0	0							0					No Detect	<LOQ	No Detect	No Detect	No Detect	No Detect
		36.284	30.679	45.491	0	0	0							0					<LOQ	No Detect	No Detect	No Detect	No Detect	No Detect
		111.284	0	7.777	0	0	0							0					No Detect	No Detect	No Detect	No Detect	No Detect	No Detect
		165.28	0	0	0	0	0							0					No Detect	<LOQ	No Detect	No Detect	No Detect	No Detect
				0
	MSW-May-2	Day	PFBA	PFPeA	PFHxA	PFHpA	PFOA	PFNA	PFDoDA	PFTeDA	4:2 FTS	6:2 FTS	10:2 FTS	PFMOAA	N-AP-FHxSA	N-TAmP-FHxSA	GenX	Nafion by product 2	7:3 FTCA	5:3 FTCA	6:2 FTCA	6:2 FTUCA	8:2 FTCA	8:2 FTUCA
		11.2	12.865	6.732	0	0	0							0					<LOQ	No Detect	No Detect	No Detect	No Detect	No Detect
		28.2083	0.791	12.063	0	0	0							0					<LOQ	No Detect	No Detect	No Detect	No Detect	<LOQ
		63.2083	0	0.426	0.292	0	0	0				4.65		392.95					No Detect	No Detect	No Detect	No Detect	No Detect	No Detect
		71.2083	0	1.619	0	0	0					4		29.026					No Detect	<LOQ	No Detect	No Detect	No Detect	No Detect
		165.28	0	0	0	0	0							32.711					No Detect	No Detect	No Detect	No Detect	No Detect	No Detect
		176.28	0	0	0	0	0							0					No Detect	<LOQ	No Detect	No Detect	No Detect	<LOQ
	MSW-August-2	Day	PFBA	PFPeA	PFHxA	PFHpA	PFOA	PFNA	PFDoDA	PFTeDA	4:2 FTS	6:2 FTS	10:2 FTS	PFMOAA	N-AP-FHxSA	N-TAmP-FHxSA	GenX	Nafion by product 2	7:3 FTCA	5:3 FTCA	6:2 FTCA	6:2 FTUCA	8:2 FTCA	8:2 FTUCA
		11.2	0	14.43	0	0	0							70.872			0.33		No Detect	<LOQ	No Detect	No Detect	No Detect	No Detect
		28.2083	0	27.005	0	0	0							17.313					<LOQ	No Detect	No Detect	No Detect	No Detect	<LOQ
		63.2083	0	4.186	0	0	0	0						4.042					No Detect	No Detect	No Detect	No Detect	No Detect	No Detect
		71.2083	0	3.702	0	0	0	0						185.527					<LOQ	No Detect	No Detect	No Detect	No Detect	<LOQ
		165.28	0	7.23	0	0	0	0						5.487					<LOQ	No Detect	No Detect	No Detect	No Detect	No Detect
		176.28	0	1.932	0	0	0							0					No Detect	<LOQ	No Detect	No Detect	No Detect	No Detect
	Natural plates a	Day	PFBA	PFPeA	PFHxA	PFHpA	PFOA	PFNA	PFDoDA	PFTeDA	4:2 FTS	6:2 FTS	10:2 FTS	PFMOAA	N-AP-FHxSA	N-TAmP-FHxSA	GenX	Nafion by product 2	7:3 FTCA	5:3 FTCA	6:2 FTCA	6:2 FTUCA	8:2 FTCA	8:2 FTUCA
		10.25	17.4041	0	142.81	0								234.449		0			No Detect			No Detect	No Detect	No Detect
		31.25	21.7952	0	180.433	0								0		0
		62.25	9.39078	2.55689	181.757	0								4.09778		-101.638			No Detect	3777.78	6804.44	<LOQ	No Detect	No Detect
		98.25	125.715	43.1036	467.53	11.6733					1.60889			217.2		256.038
		127.25	53.9641	6.20578	230.681	0								66.3067		0			No Detect	5475.56	5764.44	<LOQ	No Detect	No Detect
		159.25	72.5419	0.370222	196.628	0								93.0133		1.85533
		188.25	111.577	0	230.61	0								11.2		63.9664			No Detect	6093.33	11808.9	<LOQ	No Detect	<LOQ
		213.25	141.786	1.01467	273.455	0								0		0
	Natural plates b	Day	PFBA	PFPeA	PFHxA	PFHpA	PFOA	PFNA	PFDoDA	PFTeDA	4:2 FTS	6:2 FTS	10:2 FTS	PFMOAA	N-AP-FHxSA	N-TAmP-FHxSA	GenX	Nafion by product 2	7:3 FTCA	5:3 FTCA	6:2 FTCA	6:2 FTUCA	8:2 FTCA	8:2 FTUCA
		10.25	15.973	0	139.633	0								0		0			No Detect			No Detect	No Detect	No Detect
		31.25	20.3819	0	169.695	0								0		0			<LOQ			<LOQ	No Detect	<LOQ
		62.25	29.7241	0	177.926	0								0		0			No Detect			No Detect	No Detect	No Detect
		98.25	44.4441	0	187.877	0								50.4356		0			No Detect			No Detect	No Detect	<LOQ
		127.25	70.4086	0	209.921	0								0		0			No Detect			No Detect	No Detect	<LOQ
		159.25	127.084	0	243.041	0								0		0			No Detect			<LOQ	No Detect	No Detect
		188.25	252.369	2.548	331.868	0								22.8		90.8998			No Detect	2675.56		<LOQ	No Detect	No Detect
		213.25	163.253	12.9791	289.37	0								0		0			No Detect	23355.6	8102.22	<LOQ	No Detect	No Detect
	Natural plates c	Day	PFBA	PFPeA	PFHxA	PFHpA	PFOA	PFNA	PFDoDA	PFTeDA	4:2 FTS	6:2 FTS	10:2 FTS	PFMOAA	N-AP-FHxSA	N-TAmP-FHxSA	GenX	Nafion by product 2	7:3 FTCA	5:3 FTCA	6:2 FTCA	6:2 FTUCA	8:2 FTCA	8:2 FTUCA
		10.25	9.75522	0	153.921	0								37.7778		0			No Detect			No Detect	No Detect	<LOQ
		31.25	12.5908	3.07244	192.966	0								0		0			No Detect			<LOQ	No Detect	<LOQ
		62.25	15.5552	8.71244	198.601	0								116.52		0			No Detect	12062.2	7484.44	<LOQ	No Detect	No Detect
		98.25	71.5819	13.2058	222.064	0								81.0667		130.695			No Detect	8017.78	6213.33	<LOQ	No Detect	<LOQ
		127.25	96.133	11.7791	230.424	0								45.4222		141.162			No Detect	15857.8	4480	<LOQ	No Detect	<LOQ
		159.25	135.217	13.4724	255.304	0								15.1644		192.758			No Detect	11977.8	5293.33	<LOQ	No Detect	No Detect
		188.25	0	15.2413	292.193	0								23.6444		190.624			No Detect	13044.4	6777.78	<LOQ	No Detect	No Detect
		213.25	519.906	14.1258	586.815	0								157.249		211.451			No Detect			<LOQ	No Detect	<LOQ
	High F-Popcorn bag 1	Day	PFBA	PFPeA	PFHxA	PFHpA	PFOA	PFNA	PFDoDA	PFTeDA	4:2 FTS	6:2 FTS	10:2 FTS	PFMOAA	N-AP-FHxSA	N-TAmP-FHxSA	GenX	Nafion by product 2	7:3 FTCA	5:3 FTCA	6:2 FTCA	6:2 FTUCA	8:2 FTCA	8:2 FTUCA
		16.4583	0	0	17.1126	0	0							112.649		0			No Detect	No Detect	<LOQ	No Detect	No Detect	<LOQ
		33.4583	0.461889	0	26.3481	0	0							15.4667					<LOQ	<LOQ	No Detect	No Detect	<LOQ	<LOQ
		62.4583	0	0	27.1126	0.917778	0							27.3244					No Detect	No Detect	No Detect	<LOQ	No Detect	No Detect
		94.4583	0	0	34.4103	3.62889	0							17.7156		0			<LOQ	No Detect	<LOQ	No Detect	No Detect	No Detect
		123.458	0	0	32.5348	5.25556	0							21.5956					<LOQ	No Detect	No Detect	<LOQ	No Detect	<LOQ
		153.458	0	0	39.3703	10.5667	0							4.78222					<LOQ	No Detect	<LOQ	<LOQ	No Detect	No Detect
	High F-Compostable bowls	Day	PFBA	PFPeA	PFHxA	PFHpA	PFOA	PFNA	PFDoDA	PFTeDA	4:2 FTS	6:2 FTS	10:2 FTS	PFMOAA	N-AP-FHxSA	N-TAmP-FHxSA	GenX	Nafion by product 2	7:3 FTCA	5:3 FTCA	6:2 FTCA	6:2 FTUCA	8:2 FTCA	8:2 FTUCA
		16.4583	129.76	44.2769	633.957	1.24222								0		0			No Detect			<LOQ	No Detect	No Detect
		33.4583	138.929	45.9791	641.868	1.41556								0		0			<LOQ	8657.78		<LOQ	No Detect	No Detect
		62.4583	152.866	52.3836	778.984	3.85556								21.2667		0			No Detect	4782.22		<LOQ	No Detect	No Detect
		94.4583	150.946	50.0013	777.49	2.84222								10.4133		0			<LOQ	4017.78		<LOQ	No Detect	<LOQ
		123.458	155.173	48.7791	752.601	0								0	703.936	0			<LOQ		2426.67	<LOQ	<LOQ	No Detect
		153.458	161.146	49.3613	813.157	2.93111								6.04	1976.49	0	0.59		<LOQ	13555.6	2235.56	<LOQ	No Detect	No Detect
		188.458	160.177	50.8058	823.566	3.15333								26.4311		0			No Detect	11728.9		<LOQ	No Detect	No Detect
		223.458	168.497	85.9391	837.415	2.26889								128.822		0			No Detect	12306.7	3080	<LOQ	No Detect	<LOQ
		254.4	0	7.81	112.737	0											0		No Detect
	High F-Biodegradable boxes	Day	PFBA	PFPeA	PFHxA	PFHpA	PFOA	PFNA	PFDoDA	PFTeDA	4:2 FTS	6:2 FTS	10:2 FTS	PFMOAA	N-AP-FHxSA	N-TAmP-FHxSA	GenX	Nafion by product 2	7:3 FTCA	5:3 FTCA	6:2 FTCA	6:2 FTUCA	8:2 FTCA	8:2 FTUCA
		16.4583	47.1774	2.99689	204.659	0								16.0311		0	0		<LOQ			<LOQ	No Detect	No Detect
		33.4583	65.3241	3.85911	217.015	0								0	100.265	0	0		No Detect			No Detect	<LOQ	<LOQ
		62.4583	82.4086	4.56133	185.424	0								0		203.082			No Detect			<LOQ	No Detect	No Detect
		94.4583	81.8663	7.41022	244.513	0								0	103.652	0	0		No Detect	3626.67		<LOQ	No Detect	No Detect
		123.458	109.577	9.97911	265.406	0								0	36.5319	0	0		No Detect	6671.11	2937.78	<LOQ	No Detect	<LOQ
		153.458	140.889	10.5969	289.419	0								0	0	0	0		<LOQ	10871.1	5724.44	<LOQ	No Detect	<LOQ
	High F-Bagasse containers	Day	PFBA	PFPeA	PFHxA	PFHpA	PFOA	PFNA	PFDoDA	PFTeDA	4:2 FTS	6:2 FTS	10:2 FTS	PFMOAA	N-AP-FHxSA	N-TAmP-FHxSA	GenX	Nafion by product 2	7:3 FTCA	5:3 FTCA	6:2 FTCA	6:2 FTUCA	8:2 FTCA	8:2 FTUCA
		16.4583	77.6441	35.7791	520.766	24.6778								0			2.26889		<LOQ			No Detect	No Detect	<LOQ
		33.4583	78.773	36.8413	566.748	36.9								0			2.26889		<LOQ			No Detect	No Detect	No Detect
		62.4583	79.5552	29.0902	489.455	31.7133	0							0	0		1.09556		No Detect			No Detect	No Detect	No Detect
		94.4583	99.7108	30.4236	532.148	39.9711	0							0			0.771111		No Detect			<LOQ	No Detect	No Detect
		123.458	101.453	34.628	546.761	39.1311	0							0			1.52667		No Detect			<LOQ	No Detect	No Detect
		153.458	128.564	54.3258	669.637	50.7578	0							89.2089			1.58889		No Detect			No Detect	<LOQ	No Detect
		188.458	102.226	52.508	583.135	45.1622	0							0			1.25556		<LOQ			<LOQ	No Detect	No Detect
		223.458	135.124	78.1702	696.588	57.8378	0							6.96			1.47333		No Detect			<LOQ	No Detect	No Detect
		254	114.311	57.8236	557.041	44.3889	0							79.1689			0		No Detect	8262.22	2404.44	<LOQ	No Detect	No Detect
		277	195.253	92.2636	757.001	71.8956	0							129.729			0.833333		<LOQ	11817.8	3675.56	No Detect	No Detect	No Detect
		285.4	0	11.041	110.173	0	0										0
	High F-Eco-friendly plates	Day	PFBA	PFPeA	PFHxA	PFHpA	PFOA	PFNA	PFDoDA	PFTeDA	4:2 FTS	6:2 FTS	10:2 FTS	PFMOAA	N-AP-FHxSA	N-TAmP-FHxSA	GenX	Nafion by product 2	7:3 FTCA	5:3 FTCA	6:2 FTCA	6:2 FTUCA	8:2 FTCA	8:2 FTUCA
		16.4583	230.902	73.0991	802.53	27.9	0							5.00889		0	0.0288889		No Detect	<LOQ	<LOQ	No Detect	No Detect	No Detect
		33.4583	247.044	75.9258	867.304	39.6378	0							0		0	0		<LOQ	<LOQ	<LOQ	No Detect	No Detect	No Detect
		62.4583	278.133	81.0591	974.997	47.4333	0							4.43111		0	0.00222222		<LOQ	No Detect	<LOQ	No Detect	No Detect	No Detect
		94.4583	262.542	73.4369	966.055	40.34	0							83.8356		0			No Detect	No Detect	<LOQ	No Detect	No Detect	No Detect
		123.458	274.049	79.4191	1046.56	43.9844	0							54.2667		0	0
		153.458	296.573	82.1747	1148.54	69.0244	0					6.16		31.1422	33.3097	0	0		No Detect	No Detect	<LOQ	No Detect	No Detect	No Detect
	High F-Popcorn bag 2	Day	PFBA	PFPeA	PFHxA	PFHpA	PFOA	PFNA	PFDoDA	PFTeDA	4:2 FTS	6:2 FTS	10:2 FTS	PFMOAA	N-AP-FHxSA	N-TAmP-FHxSA	GenX	Nafion by product 2	7:3 FTCA	5:3 FTCA	6:2 FTCA	6:2 FTUCA	8:2 FTCA	8:2 FTUCA
		40.12	0	0	20.3081	11.1711								28.7244					No Detect	<LOQ	<LOQ	No Detect	No Detect	No Detect
		68.12	0	0	49.8059	37.4467								41.2311		0			No Detect	<LOQ	<LOQ	No Detect	No Detect	No Detect
		113.125	0	0	0	0						1.705					0
		159.125	0	0	0	0						0					0
		173	0	0	0	0						0					0
		198.125	0	0	13.874	0						0					0
		216.125	0	0	5.901	0						0.715					0

## Sheet: Highest PFAS yield in leachate
	Reactor groups (ng/g)	PFBA	PFPeA	PFHxA	PFHpA	PFOA	4:2 FTS	6:2 FTS	GenX	5:3 FTCA	6:2 FTCA	Summed PFAS	Summed FTCA	Summed volatile PFAS
	Natural plates a	2.642	0.906	9.827	0.245		0.034			114.812	220.15	340.125	334.962	799
	Natural plates b	4.712	0.228	6.196						410.357	142.356	560.894	552.713	487
	Natural plates c	10.129	0.314	11.432						341.503	130.461	445.268	471.964	556
	High F-Compostable bowls	2.771	1.298	14.272	0.07				0.01	225.071	153.995	279.244	379.066	343
	High F-Biodegradable boxes	2.287	0.173	4.699						175.932	92.943	276.034	268.875	484
	High F-Bagasse containers	3.068	1.45	11.894	1.13				0.045	182.136	57.748	257.438	239.884	125
	High F-Eco-friendly plates	4.984	1.466	18.326	1.101			0.098	0.001			25.569		62
	High F-Popcorn bag 1	0.009	0	0.757	0.203							0.96		20.4
	High F-Popcorn bag 2			0.862	0.648			0.029		<MRL (2500 ng/L)		1.51		99.7
	Low F a	0.793	0.284									1.015		0.09
	Low F b	0.254	0.32					0.116	0.08			0.488		0.41
	MSW-May a	3.569	0.378	0.095		0.074		0.057	0.029			4.089		0.078
	MSW-May b	0.129	0.113	0.003				0.04				0.197		0.62
	MSW-August a	0.212	0.314									0.525		0.1
	MSW-August b		0.335						0.004			0.335		0.148
